# Supplementary material for: Development of the Preterm Gut Microbiome in Twins at Risk of Necrotising Enterocolitis and Sepsis
Source: PLoS One. 2013 Aug 30;8(8):e73465. doi: 10.1371/journal.pone.0073465 (PMC3758342; doi:10.1371/journal.pone.0073465)
Supplement: Table S2 — Complete table of patient demographics. (XLSX) [file pone.0073465.s004.xlsx]

## Sheet: Full table
Patient	Sample code	DOL	Delivery mode	Gender	Birthweight (g)	GA	NEC	NEC Diagnosis (day)	NEC details	BC+	DOL BC1	Organism	DOL BC2	Organism	LIVE	EBM	DOL first EBM	DOL 150mL/kg 72 hrs	Sample used in 454	Breast milk obtained
22	22a	15	Cesarean	Male	870	27	N			N					Y	Y	3	28	N	N
	22b	23	Cesarean	Male	870	27	N			N					Y	Y	3	28	N	N
23	23a	14	Cesarean	Female	790	27	N			N					Y	Y	16	42	N	N
	23b	22	Cesarean	Female	790	27	N			N					Y	Y	16	42	N	N
	23c	29	Cesarean	Female	790	27	N			N					Y	Y	16	42	N	N
	23a	42	Cesarean	Female	790	27	N			N					Y	Y	16	42	N	N
	23b	53	Cesarean	Female	790	27	N			N					Y	Y	16	42	N	N
	23c	57	Cesarean	Female	790	27	N			N					Y	Y	16	42	N	N
28	28a	1	Cesarean	Male	1250	28	N			N					Y	Y	1	33	N	N
	28b	25	Cesarean	Male	1250	28	N			N					Y	Y	1	33	N	N
	28c	30	Cesarean	Male	1250	28	N			N					Y	Y	1	33	N	N
	28d	56	Cesarean	Male	1250	28	N			N					Y	Y	1	33	N	N
	28e	58	Cesarean	Male	1250	28	N			N					Y	Y	1	33	N	N
	28f	67	Cesarean	Male	1250	28	N			N					Y	Y	1	33	N	N
29	29a	1	Cesarean	Male	1180	28	Y	17	Patchy NEC at post mortem	N					N	Y	1	16	N	N
39	39a	2	Cesarean	Male	780	25	N			Y	15	CONS			Y	N	N/A	22	N	N
	39b	5	Cesarean	Male	780	25	N			Y	15	CONS			Y	N	N/A	22	N	N
	39c	12	Cesarean	Male	780	25	N			Y	15	CONS			Y	N	N/A	22	N	N
	39d	22	Cesarean	Male	780	25	N			Y	15	CONS			Y	N	N/A	22	N	N
	39e	27	Cesarean	Male	780	25	N			Y	15	CONS			Y	N	N/A	22	N	N
	39f	28	Cesarean	Male	780	25	N			Y	15	CONS			Y	N	N/A	22	N	N
	39g	34	Cesarean	Male	780	25	N			Y	15	CONS			Y	N	N/A	22	N	N
	39h	41	Cesarean	Male	780	25	N			Y	15	CONS			Y	N	N/A	22	N	N
41	41a	6	Cesarean	Male	820	25	N			Y	15	S.areus			Y	N	N/A	15	N	N
	41b	15	Cesarean	Male	820	25	N			Y	15	S.areus			Y	N	N/A	15	N	N
	41c	21	Cesarean	Male	820	25	N			Y	15	S.areus			Y	N	N/A	15	N	N
	41d	28	Cesarean	Male	820	25	N			Y	15	S.areus			Y	N	N/A	15	N	N
	41e	37	Cesarean	Male	820	25	N			Y	15	S.areus			Y	N	N/A	15	N	N
	41f	60	Cesarean	Male	820	25	N			Y	15	S.areus			Y	N	N/A	15	N	N
	41g	81	Cesarean	Male	820	25	N			Y	15	S.areus			Y	N	N/A	15	N	N
	41h	95	Cesarean	Male	820	25	N			Y	15	S.areus			Y	N	N/A	15	N	N
46	46a	5	Cesarean	Male	830	26	N			N					Y	Y	3	24	N	N
	46b	8	Cesarean	Male	830	26	N			N					Y	Y	3	24	N	N
	46c	10	Cesarean	Male	830	26	N			N					Y	Y	3	24	N	N
	46d	15	Cesarean	Male	830	26	N			N					Y	Y	3	24	Y	N
	46e	22	Cesarean	Male	830	26	N			N					Y	Y	3	24	N	N
	46f	29	Cesarean	Male	830	26	N			N					Y	Y	3	24	N	N
47	47a	8	Vaginal	Male	760	26	Y	45	Definite medical	Y	3	CONS	8	Pseudomonas	Y	Y	3	15	N	N
	47b	10	Vaginal	Female	760	26	Y	45	Definite medical	Y	3	CONS	8	Pseudomonas	Y	Y	3	15	N	N
	47c	15	Vaginal	Female	760	26	Y	45	Definite medical	Y	3	CONS	8	Pseudomonas	Y	Y	3	15	Y	N
	47d	22	Vaginal	Female	760	26	Y	45	Definite medical	Y	3	CONS	8	Pseudomonas	Y	Y	3	15	N	N
	47e	29	Vaginal	Female	760	26	Y	45	Definite medical	Y	3	CONS	8	Pseudomonas	Y	Y	3	15	N	N
51	51a	13	Cesarean	Male	1060	27	Y	16	Definite medical	Y	17	CONS	56	CONS	Y	Y	3	11	N	N
	51b	39	Cesarean	Male	1060	27	Y	16	Definite medical	Y	17	CONS	56	CONS	Y	Y	3	11	N	N
	51c	44	Cesarean	Male	1060	27	Y	16	Definite medical	Y	17	CONS	56	CONS	Y	Y	3	11	N	N
55	55a	24	Cesarean	Male	1100	27	N			N					Y	Y	8	51	N	N
	55b	27	Cesarean	Male	1100	27	N			N					Y	Y	8	51	N	N
68	68a	8	Vaginal	Male	760	26	N			N					Y	Y	13	21	N	N
	68b	18	Vaginal	Male	760	26	N			N					Y	Y	13	21	N	N
	68c	23	Vaginal	Male	760	26	N			N					Y	Y	13	21	N	N
	68d	42	Vaginal	Male	760	26	N			N					Y	Y	13	21	N	N
70	70a	16	Vaginal	Male	860	26	N			Y	40	CONS			Y	Y	11	21	N	N
	70b	25	Vaginal	Male	860	26	N			Y	40	CONS			Y	Y	11	21	N	N
92	92a	1	Cesarean	Male	740	25	N			Y	8	K.pneumonia			N	Y	1		N	N
93	93a	10	Cesarean	Male	670	25	N			N					Y	Y	1	16	N	N
	93b	16	Cesarean	Male	670	25	N			N					Y	Y	1	16	N	N
	93c	24	Cesarean	Male	670	25	N			N					Y	Y	1	16	N	N
	93d	42	Cesarean	Male	670	25	N			N					Y	Y	1	16	N	N
	93e	66	Cesarean	Male	670	25	N			N					Y	Y	1	16	N	N
100	100a	21	Cesarean	Male	1050	27	N			N					Y	Y	3	10	N	Y
	100b	27	Cesarean	Male	1050	27	N			N					Y	Y	3	10	N	N
	100c	34	Cesarean	Male	1050	27	N			N					Y	Y	3	10	N	N
	100d	48	Cesarean	Male	1050	27	N			N					Y	Y	3	10	N	N
	100e	57	Cesarean	Male	1050	27	N			N					Y	Y	3	10	N	N
	100f	62	Cesarean	Male	1050	27	N			N					Y	Y	3	10	N	N
101	101a	21	Cesarean	Male	910	27	N			N					Y				N	Y
	101b	34	Cesarean	Male	910	27	N			N					Y				N	N
	101c	49	Cesarean	Male	910	27	N			N					Y				N	N
	101d	54	Cesarean	Male	910	27	N			N					Y				N	N
	101e	62	Cesarean	Male	910	27	N			N					Y				N	N
112	112a	7	Vaginal	Female	700	25	N			N					Y	Y	2	9	N	N
	112b	16	Vaginal	Female	700	25	N			N					Y	Y	2	9	N	Y
	112c	23	Vaginal	Female	700	25	N			N					Y	Y	2	9	N	Y
	112d	31	Vaginal	Female	700	25	N			N					Y	Y	2	9	N	N
	112e	37	Vaginal	Female	700	25	N			N					Y	Y	2	9	N	N
	112f	44	Vaginal	Female	700	25	N			N					Y	Y	2	9	N	N
	112g	48	Vaginal	Male	700	25	N			N					Y	Y	2	9	N	N
	112h	51	Vaginal	Male	700	25	N			N					Y	Y	2	9	N	Y
	112i	52	Vaginal	Male	700	25	N			N					Y	Y	2	9	N	N
	112j	53	Vaginal	Male	700	25	N			N					Y	Y	2	9	N	N
	112k	54	Vaginal	Male	700	25	N			N					Y	Y	2	9	N	N
	112l	55	Vaginal	Male	700	25	N			N					Y	Y	2	9	N	N
113	113a	12	Vaginal	Male	680	25	N			Y	57	CONS			Y	Y	5	21	N	N
	113b	23	Vaginal	Male	680	25	N			Y	57	CONS			Y	Y	5	21	N	Y
	113c	48	Vaginal	Male	680	25	N			Y	57	CONS			Y	Y	5	21	N	N
	113d	51	Vaginal	Male	680	25	N			Y					Y	Y	5	21	N	N
	113e	52	Vaginal	Male	680	25	N			Y					Y	Y	5	21	N	N
	113f	53	Vaginal	Male	680	25	N			Y					Y	Y	5	21	N	N
	113g	54	Vaginal	Male	680	25	N			Y					Y	Y	5	21	N	N
135	135a	14	Cesarean	Female	910	29	N			Y	54	S.areus, K.pneumonia			y				Y	N
	135b	33	Cesarean	Female	910	29	N			Y	54	S.areus, K.pneumonia			Y				N	N
	135c	47	Cesarean	Female	910	29	N			Y	54	S.areus, K.pneumonia			Y				N	N
	135d	53	Cesarean	Female	910	29	N			Y	54	S.areus, K.pneumonia			Y				N	N
	135e	57	Cesarean	Female	910	29	N			Y	54	S.areus, K.pneumonia			Y				N	N
	135f	59	Cesarean	Female	910	29	N			Y	54	S.areus, K.pneumonia			Y				N	N
	135g	69	Cesarean	Female	910	29	N			Y	54	S.areus, K.pneumonia			Y				N	N
	135h	71	Cesarean	Female	910	29	N			Y	54	S.areus, K.pneumonia			Y				N	N
136	136a	14	Cesarean	Female	1275	29	N			N					Y				Y	N
	136b	43	Cesarean	Female	1275	29	N			N					Y				N	N
	136c	54	Cesarean	Female	1275	29	N			N					Y				N	N
139	139a	4	Cesarean	Male	1470	30	Y	28	Definite medical (pneumatosis)	N					Y	Y	2	10	Y	N
	139b	6	Cesarean	Male	1470	30	Y	28	Definite medical (pneumatosis)	N					Y	Y	2	10	N	Y
	139c	8	Cesarean	Male	1470	30	Y	28	Definite medical (pneumatosis)	N					Y	Y	2	10	N	N
	139d	9	Cesarean	Male	1470	30	Y	28	Definite medical (pneumatosis)	N					Y	Y	2	10	Y	N
	139e	10	Cesarean	Male	1470	30	Y	28	Definite medical (pneumatosis)	N					Y	Y	2	10	N	N
	139f	11	Cesarean	Male	1470	30	Y	28	Definite medical (pneumatosis)	N					Y	Y	2	10	N	N
	139g	13	Cesarean	Male	1470	30	Y	28	Definite medical (pneumatosis)	N					Y	Y	2	10	Y	N
	139h	14	Cesarean	Male	1470	30	Y	28	Definite medical (pneumatosis)	N					Y	Y	2	10	N	N
	139i	16	Cesarean	Male	1470	30	Y	28	Definite medical (pneumatosis)	N					Y	Y	2	10	Y	N
	139j	17	Cesarean	Male	1470	30	Y	28	Definite medical (pneumatosis)	N					Y	Y	2	10	N	N
	139k	18	Cesarean	Male	1470	30	Y	28	Definite medical (pneumatosis)	N					Y	Y	2	10	Y	Y
	139l	19	Cesarean	Male	1470	30	Y	28	Definite medical (pneumatosis)	N					Y	Y	2	10	N	N
	139m	20	Cesarean	Male	1470	30	Y	28	Definite medical (pneumatosis)	N					Y	Y	2	10	N	N
	139n	21	Cesarean	Male	1470	30	Y	28	Definite medical (pneumatosis)	N					Y	Y	2	10	Y	N
	139o	23	Cesarean	Male	1470	30	Y	28	Definite medical (pneumatosis)	N					Y	Y	2	10	N	N
	139p	24	Cesarean	Male	1470	30	Y	28	Definite medical (pneumatosis)	N					Y	Y	2	10	Y	N
	139q	25	Cesarean	Male	1470	30	Y	28	Definite medical (pneumatosis)	N					Y	Y	2	10	N	Y
	139r	25	Cesarean	Male	1470	30	Y	28	Definite medical (pneumatosis)	N					Y	Y	2	10	N	N
	139s	27	Cesarean	Male	1470	30	Y	28	Definite medical (pneumatosis)	N					Y	Y	2	10	Y	N
	139t	29	Cesarean	Male	1470	30	Y	28	Definite medical (pneumatosis)	N					Y	Y	2	10	Y	N
	139u	30	Cesarean	Male	1470	30	Y	28	Definite medical (pneumatosis)	N					Y	Y	2	10	N	N
	139v	36	Cesarean	Male	1470	30	Y	28	Definite medical (pneumatosis)	N					Y	Y	2	10	Y	N
	139w	37	Cesarean	Male	1470	30	Y	28	Definite medical (pneumatosis)	N					Y	Y	2	10	N	N
	139x	39	Cesarean	Male	1470	30	Y	28	Definite medical (pneumatosis)	N					Y	Y	2	10	Y	N
	139y	42	Cesarean	Male	1470	30	Y	28	Definite medical (pneumatosis)	N					Y	Y	2	10	Y	Y
140	140a	5	Cesarean	Female	1455	30	N			N					Y	Y	3	11	Y	N
	140b	8	Cesarean	Female	1455	30	N			N					Y	Y	3	11	N	N
	140c	9	Cesarean	Female	1455	30	N			N					Y	Y	3	11	Y	N
	140d	10	Cesarean	Female	1455	30	N			N					Y	Y	3	11	N	N
	140e	11	Cesarean	Female	1455	30	N			N					Y	Y	3	11	N	N
	140f	13	Cesarean	Female	1455	30	N			N					Y	Y	3	11	Y	Y
	140g	14	Cesarean	Female	1455	30	N			N					Y	Y	3	11	N	N
	140h	15	Cesarean	Female	1455	30	N			N					Y	Y	3	11	N	N
	140i	17	Cesarean	Female	1455	30	N			N					Y	Y	3	11	N	N
	140j	16	Cesarean	Female	1455	30	N			N					Y	Y	3	11	Y	N
	140k	18	Cesarean	Female	1455	30	N			N					Y	Y	3	11	Y	N
	140l	21	Cesarean	Female	1455	30	N			N					Y	Y	3	11	Y	N
	140m	23	Cesarean	Female	1455	30	N			N					Y	Y	3	11	N	N
	140n	24	Cesarean	Female	1455	30	N			N					Y	Y	3	11	Y	N
	140o	25	Cesarean	Female	1455	30	N			N					Y	Y	3	11	N	Y
	140p	26	Cesarean	Female	1455	30	N			N					Y	Y	3	11	N	N
	140q	27	Cesarean	Female	1455	30	N			N					Y	Y	3	11	Y	N
	140r	30	Cesarean	Female	1455	30	N			N					Y	Y	3	11	Y	N
	140s	33	Cesarean	Female	1455	30	N			N					Y	Y	3	11	Y	N
	140t	34	Cesarean	Female	1455	30	N			N					Y	Y	3	11	Y	Y
145	145a	5	Cesarean	Male	990	31	N			N					Y	Y	3	12	Y	Y
	145b	8	Cesarean	Male	990	31	N			N					Y	Y	3	12	Y	N
	145c	9	Cesarean	Male	990	31	N			N					Y	Y	3	12	N	N
	145d	11	Cesarean	Male	990	31	N			N					Y	Y	3	12	Y	N
	145e	15	Cesarean	Male	990	31	N			N					Y	Y	3	12	N	N
	145f	18	Cesarean	Male	990	31	N			N					Y	Y	3	12	N	N
	145g	19	Cesarean	Male	990	31	N			N					Y	Y	3	12	N	N
	145h	25	Cesarean	Male	990	31	N			N					Y	Y	3	12	N	N
	145i	29	Cesarean	Male	990	31	N			N					Y	Y	3	12	N	Y
	145j	38	Cesarean	Male	990	31	N			N					Y	Y	3	12	N	N
147	147a	7	Cesarean	Male	1540	31	N			N					Y	Y	1	9	Y	N
	147b	8	Cesarean	Male	1540	31	N			N					Y	Y	1	9	Y	Y
	147c	11	Cesarean	Male	1540	31	N			N					Y	Y	1	9	Y	N
	147d	12	Cesarean	Male	1540	31	N			N					Y	Y	1	9	N	N
148	148a	7	Cesarean	Male	1455	31	N			N					Y	Y	2	8	Y	Y
	148b	8	Cesarean	Male	1455	31	N			N					Y	Y	2	8	Y	N
	148c	9	Cesarean	Male	1455	31	N			N					Y	Y	2	8	N	N
	148d	10	Cesarean	Male	1455	31	N			N					Y	Y	2	8	N	N
	148e	12	Cesarean	Male	1455	31	N			N					Y	Y	2	8	Y	Y
151	151a	11	Vaginal	Female	1020	27	N			N					Y	Y	1		N	N
	151b	13	Vaginal	Female	1020	27	N			N					Y	Y	1		N	N
	151c	14	Vaginal	Female	1020	27	N			N					Y	Y	1		N	N
	151d	15	Vaginal	Female	1020	27	N			N					Y	Y	1		N	N
154	154a	23	Vaginal	Male	1060	27	Y	21	Definite medical (pneumatosis)	N					Y	Y	1		N	N
	154b	24	Vaginal	Male	1060	27	Y	21	Definite medical (pneumatosis)	N					Y	Y	1		N	N
	154c	25	Vaginal	Male	1060	27	Y	21	Definite medical (pneumatosis)	N					Y	Y	1		N	N
	154d	29	Vaginal	Male	1060	27	Y	21	Definite medical (pneumatosis)	N					Y	Y	1		N	N
	154e	31	Vaginal	Male	1060	27	Y	21	Definite medical (pneumatosis)	N					Y	Y	1		N	N
